# Supplementary material for: Novel Bat Adenovirus Closely Related to Canine Adenoviruses Identified via Fecal Virome Surveillance of Bats in New Mexico, USA, 2020–2021
Source: Viruses. 2025 Oct 8;17(10):1349. doi: 10.3390/v17101349 (PMC12568287; doi:10.3390/v17101349)
Supplement: Supplementary file 1 [file viruses-17-01349-s001.zip]

Archive with 1 entries (1 files):
- viruses-3883665-supplementary.pdf
